# Supplementary material for: Two CIDP Variants Patients With Anti-Caspr1 Antibodies in South China
Source: Front Immunol. 2022 Mar 11;13:844036. doi: 10.3389/fimmu.2022.844036 (PMC8963365; doi:10.3389/fimmu.2022.844036)
Supplement: Supplementary file 1 [file DataSheet_1.zip]

Archive with 4 entries (4 files):
- CBA results.docx
- __MACOSX/._CBA results.docx
- Nerve conduction study.xlsx
- __MACOSX/._Nerve conduction study.xlsx
