# Supplementary material for: Two CIDP Variants Patients With Anti-Caspr1 Antibodies in South China
Source: Front Immunol. 2022 Mar 11;13:844036. doi: 10.3389/fimmu.2022.844036 (PMC8963365; doi:10.3389/fimmu.2022.844036)
Supplement: Supplementary file 1 [file DataSheet_1.zip › Nerve conduction study.xlsx]

## Sheet: Patient 1
Motor nerve conduction examination	Incubation period(reference value, ms)	Amplitude(reference value, mV)	Conduction speed(reference value, m/s)
Ulner nerve(right)
Wrist -Abd dig min	4.09 (3.1)	8.9 (7)
Above elbow - Wrist	15.5 (6.2)	6.5 (7)	23.2 (61)
Median nerve(right)
Wrist - Abd poll brevis	6.22 (3.9)	13.9 (17.7)
Tibial nerve(left)
Ankle - Add hallucis	5.78 (5.1)	1.31 (4)
Tibial nerve(right)
Ankle - Add hallucis	5.87 (5.1)	1.38 (4)
Nervus peroneus communis(left)
Ankle - Ext dig brevis	8.97 (4.75)	0.31 (3.6)
Fibular capitulum - Ankle	22.6 (4.75)	0.21 (3.4)	23.5 (36.81)
Nervus peroneus communis(right)
Ankle - Ext dig brevis	7.75 (4.75)	1.7 (3.6)
Fibular capitulum - Ankle	23.3 (4.75)	0.53 (3.4)	21.2 (36.81)
Sensory nerve conduction examination
Ulner nerve(left)
Figer(Ⅴ) - Wrist	-	-
Ulner nerve(right)
Figer(Ⅴ) - Wrist	-	-
Median nerve(left)
Figer(Ⅰ) - Wrist	4.98 (3.9)	1.71 (17.7)	21.1 (45.2)
Figer(Ⅲ) - Wrist	-	-	-
Median nerve(right)
Figer(Ⅰ) - Wrist	-	-	-
Figer(Ⅲ) - Wrist	-	-	-
Sural nerve(left)
Middle shank - External malleolus	-	-	-
Sural nerve(right)
Middle shank - External malleolus	4.64 (3.6)	2.9 (1.7)	22.6 (37.65)
F Response	Stimulation times	Frequency	F-M incubation period	Conduction speed
Median nerve(right)	20	20	65.6	21.9
Tibial nerve(right)	20	6	54.5	-

## Sheet: Patient 2
Motor nerve conduction examination	Incubation period(reference value, ms)	Amplitude(reference value, mV)	Conduction speed(reference value, m/s)
Ulner nerve(left)
Wrist -Abd dig min	3.75 (3.1)	3.6 (7)
Above elbow - Wrist	11.4 (6.2)	2.3 (7)	33.3 61)
Ulner nerve(right)
Wrist -Abd dig min	4 (3.1)	3.9 (7)
Above elbow - Wrist	11.3 (6.2)	2.9 (7)	35.6 (61)
Median nerve(left)
Wrist - Abd poll brevis	5.58 (3.9)	2.7(17.7)
Median nerve(right)
Wrist - Abd poll brevis	6.42 (3.9)	2.6(17.7)
Nervus peroneus communis(left)
Ankle - Ext dig brevis	5.19 (3.6)	3 (3)
Fibular capitulum - Ankle	10.4 (3.6)	2.3 (2.4)	49.9 (41.63)
Nervus peroneus communis(right)
Ankle - Ext dig brevis	5.31 (3.6)	3.1 (3)
Fibular capitulum - Ankle	11 (3.6)	2.4 (2.4)	47.5 (41.63)
Sensory nerve conduction examination
Ulner nerve(left)
Figer(Ⅴ) - Wrist	-	-
Ulner nerve(right)
Figer(Ⅴ) - Wrist	-	-
Radial nerve(left)
Figer(Ⅰ) - Wrist	2.25	3.4	40
Radial nerve(right)
Figer(Ⅰ) - Wrist	2.69	1.96	31.6
Median nerve(left)
Figer(Ⅰ) - Wrist	2.61 (3.9)	3.9 (17.7)	44.1 (45.2)
Figer(Ⅲ) - Wrist	-	-	-
Median nerve(right)
Figer(Ⅰ) - Wrist	-	-	-
Figer(Ⅲ) - Wrist	-	-	-
Tibial nerve(left)
Toe(Ⅰ) - Ankle	-	-	-
Tibial nerve(right)
Toe(Ⅰ) - Ankle	-	-	-
Sural nerve(left)
Middle shank - External malleolus	2.15 (3.6)	9.3 (1.7)	41.9 (37.65)
Sural nerve(right)
Middle shank - External malleolus	1.62 (3.6)	37.1 (1.7)	43.2 (37.65)
F Response	Stimulation times	Frequency	F-M incubation period	Conduction speed
Median nerve(right)	20	0	-	-
